# Supplementary material for: Compression of Large Sets of Sequence Data Reveals Fine Diversification of Functional Profiles in Multigene Families of Proteins: A Study for Peptidyl-Prolyl cis/trans Isomerases (PPIase)
Source: Biomolecules. 2019 Feb 11;9(2):59. doi: 10.3390/biom9020059 (PMC6406343; doi:10.3390/biom9020059)
Supplement: Supplementary file 1 [file biomolecules-09-00059-s001.zip]

Archive with 33 entries (32 files):
- Figure S10  - MSA of FKBP36-second step.pdf
- __MACOSX/
- __MACOSX/._Figure S10  - MSA of FKBP36-second step.pdf
- Figure S1A and S1B  -the numbers of FKBPs and cyclophilins analyzed..pdf
- __MACOSX/._Figure S1A and S1B  -the numbers of FKBPs and cyclophilins analyzed..pdf
- Figure S2A - source code of Data_gen.pdf
- __MACOSX/._Figure S2A - source code of Data_gen.pdf
- Figure S2B - source code of Seq_gen.pdf
- __MACOSX/._Figure S2B - source code of Seq_gen.pdf
- Figure S3 - source code of Map_display.pdf
- __MACOSX/._Figure S3 - source code of Map_display.pdf
- Figure S4-FKBPs_Simpson.pdf
- __MACOSX/._Figure S4-FKBPs_Simpson.pdf
- Figure S5A-FKBP36.aln.pdf
- __MACOSX/._Figure S5A-FKBP36.aln.pdf
- Figure S5B-FKBP36.nam.pdf
- __MACOSX/._Figure S5B-FKBP36.nam.pdf
- Figure S6-FKBD2 from FKBP51.aln.pdf
- __MACOSX/._Figure S6-FKBD2 from FKBP51.aln.pdf
- Figure S7 - Cyclophilins -Simpson PDI.pdf
- __MACOSX/._Figure S7 - Cyclophilins -Simpson PDI.pdf
- Figure S8A-MSA of CyP_157s.aln.pdf
- __MACOSX/._Figure S8A-MSA of CyP_157s.aln.pdf
- Figure S8B-Names of CyP157s.nam.pdf
- __MACOSX/._Figure S8B-Names of CyP157s.nam.pdf
- Figure S9A-MSA of FKBP38.aln.pdf
- __MACOSX/._Figure S9A-MSA of FKBP38.aln.pdf
- Figure S9B-Names of FKBP38s-nam.pdf
- __MACOSX/._Figure S9B-Names of FKBP38s-nam.pdf
- Vertical MSA of cyclophilins .pdf
- __MACOSX/._Vertical MSA of cyclophilins .pdf
- vertical MSA of FKBPs.pdf
- __MACOSX/._vertical MSA of FKBPs.pdf
